# Supplementary material for: Elimination or more accurate estimation? Investigation of trends in malaria diagnoses in the Ouest Department of Haiti from 2008 to 2017
Source: PLoS One. 2018 Jun 7;13(6):e0198070. doi: 10.1371/journal.pone.0198070 (PMC5991735; doi:10.1371/journal.pone.0198070)
Supplement: S1 Data — (XLSX) [file pone.0198070.s001.xlsx]

## Sheet: Sheet1
year	month	months	clinic	positive	tested	rain	TPR
2008	1	1	Bellanger	13	28	1.36004	0.464286
2008	1	1	Fonds Baptiste	0	0	1.36004
2008	1	1	Leger			1.36004
2008	1	1	Mattheux	2	13	1.36004	0.153846
2008	1	1	Source Matelas	0	0	1.36004
2008	2	2	Bellanger	7	21	1.29063	0.333333
2008	2	2	Fonds Baptiste	0	0	1.29063
2008	2	2	Mattheux	0	15	1.29063	0
2008	2	2	Source Matelas	0	0	1.29063
2008	2	2	Leger			1.29063
2008	3	3	Leger			3.12062
2008	3	3	Source Matelas	0	0	3.12062
2008	3	3	Bellanger	7	16	3.12062	0.4375
2008	3	3	Fonds Baptiste	0	0	3.12062
2008	3	3	Mattheux	1	25	3.12062	0.04
2008	4	4	Leger			7.36434
2008	4	4	Bellanger	5	20	7.36434	0.25
2008	4	4	Fonds Baptiste	0	0	7.36434
2008	4	4	Mattheux	3	36	7.36434	0.0833333
2008	4	4	Source Matelas	0	0	7.36434
2008	5	5	Fonds Baptiste	0	0	4.88028
2008	5	5	Bellanger	0	13	4.88028	0
2008	5	5	Mattheux	3	23	4.88028	0.130435
2008	5	5	Leger			4.88028
2008	5	5	Source Matelas	0	0	4.88028
2008	6	6	Bellanger	3	9	6.36271	0.333333
2008	6	6	Fonds Baptiste	0	0	6.36271
2008	6	6	Leger			6.36271
2008	6	6	Source Matelas	0	0	6.36271
2008	6	6	Mattheux	5	24	6.36271	0.208333
2008	7	7	Mattheux	8	30	5.3379	0.266667
2008	7	7	Bellanger	0	0	5.3379
2008	7	7	Source Matelas	0	0	5.3379
2008	7	7	Leger			5.3379
2008	7	7	Fonds Baptiste	0	0	5.3379
2008	8	8	Mattheux	7	21	14.5223	0.333333
2008	8	8	Fonds Baptiste	0	0	14.5223
2008	8	8	Bellanger	0	0	14.5223
2008	8	8	Leger			14.5223
2008	8	8	Source Matelas	0	0	14.5223
2008	9	9	Mattheux	10	40	18.6543	0.25
2008	9	9	Bellanger	0	0	18.6543
2008	9	9	Fonds Baptiste	0	0	18.6543
2008	9	9	Source Matelas	0	0	18.6543
2008	9	9	Leger			18.6543
2008	10	10	Source Matelas			6.99909
2008	10	10	Fonds Baptiste			6.99909
2008	10	10	Leger			6.99909
2008	10	10	Mattheux			6.99909
2008	10	10	Bellanger	20	32	6.99909	0.625
2008	11	11	Bellanger	24	52	2.64021	0.461539
2008	11	11	Fonds Baptiste			2.64021
2008	11	11	Leger			2.64021
2008	11	11	Source Matelas			2.64021
2008	11	11	Mattheux			2.64021
2008	12	12	Source Matelas			1.28455
2008	12	12	Leger			1.28455
2008	12	12	Bellanger	6	31	1.28455	0.193548
2008	12	12	Fonds Baptiste			1.28455
2008	12	12	Mattheux			1.28455
2009	1	13	Bellanger	5	26	2.09716	0.192308
2009	1	13	Leger			2.09716
2009	1	13	Fonds Baptiste	0	0	2.09716
2009	1	13	Mattheux	30	70	2.09716	0.428571
2009	1	13	Source Matelas			2.09716
2009	2	14	Leger			3.07079
2009	2	14	Fonds Baptiste	0	0	3.07079
2009	2	14	Bellanger	0	0	3.07079
2009	2	14	Mattheux	23	45	3.07079	0.511111
2009	2	14	Source Matelas	0	0	3.07079
2009	3	15	Bellanger	1	3	2.46277	0.333333
2009	3	15	Leger			2.46277
2009	3	15	Mattheux	18	56	2.46277	0.321429
2009	3	15	Fonds Baptiste	0	0	2.46277
2009	3	15	Source Matelas	0	0	2.46277
2009	4	16	Source Matelas	0	0	3.92393
2009	4	16	Mattheux	10	49	3.92393	0.204082
2009	4	16	Leger			3.92393
2009	4	16	Fonds Baptiste	0	0	3.92393
2009	4	16	Bellanger			3.92393
2009	5	17	Source Matelas	0	0	6.49594
2009	5	17	Fonds Baptiste	0	0	6.49594
2009	5	17	Bellanger	0	0	6.49594
2009	5	17	Leger			6.49594
2009	5	17	Mattheux	8	33	6.49594	0.242424
2009	6	18	Bellanger	2	5	9.10706	0.4
2009	6	18	Leger			9.10706
2009	6	18	Mattheux	21	55	9.10706	0.381818
2009	6	18	Source Matelas			9.10706
2009	6	18	Fonds Baptiste	0	0	9.10706
2009	7	19	Mattheux	38	58	6.0376	0.655172
2009	7	19	Leger			6.0376
2009	7	19	Source Matelas			6.0376
2009	7	19	Bellanger	2	4	6.0376	0.5
2009	7	19	Fonds Baptiste			6.0376
2009	8	20	Fonds Baptiste	0	0	8.77003
2009	8	20	Source Matelas	0	0	8.77003
2009	8	20	Bellanger	0	0	8.77003
2009	8	20	Leger			8.77003
2009	8	20	Mattheux	20	49	8.77003	0.408163
2009	9	21	Leger			7.09477
2009	9	21	Fonds Baptiste	0	0	7.09477
2009	9	21	Source Matelas	0	0	7.09477
2009	9	21	Mattheux	37	108	7.09477	0.342593
2009	9	21	Bellanger	2	3	7.09477	0.666667
2009	10	22	Mattheux	22	81	5.87649	0.271605
2009	10	22	Bellanger	4	9	5.87649	0.444444
2009	10	22	Leger	0	0	5.87649
2009	10	22	Fonds Baptiste	0	0	5.87649
2009	10	22	Source Matelas	0	0	5.87649
2009	11	23	Leger	0	0	2.54852
2009	11	23	Bellanger	3	4	2.54852	0.75
2009	11	23	Fonds Baptiste	0	0	2.54852
2009	11	23	Mattheux			2.54852
2009	11	23	Source Matelas	0	0	2.54852
2009	12	24	Leger	0	0	5.27925
2009	12	24	Source Matelas	0	0	5.27925
2009	12	24	Mattheux			5.27925
2009	12	24	Bellanger	0	0	5.27925
2009	12	24	Fonds Baptiste	0	0	5.27925
2010	1	25	Bellanger	0	0	3.89619
2010	1	25	Mattheux	8	30	3.89619	0.266667
2010	1	25	Fonds Baptiste	0	0	3.89619
2010	1	25	Leger	0	0	3.89619
2010	1	25	Source Matelas			3.89619
2010	2	26	Leger	0	0	4.70106
2010	2	26	Bellanger			4.70106
2010	2	26	Mattheux			4.70106
2010	2	26	Fonds Baptiste	0	0	4.70106
2010	2	26	Source Matelas			4.70106
2010	3	27	Source Matelas			2.85131
2010	3	27	Fonds Baptiste	0	0	2.85131
2010	3	27	Leger	0	0	2.85131
2010	3	27	Mattheux	12	63	2.85131	0.190476
2010	3	27	Bellanger			2.85131
2010	4	28	Leger	0	0	3.8625
2010	4	28	Mattheux	8	34	3.8625	0.235294
2010	4	28	Source Matelas			3.8625
2010	4	28	Fonds Baptiste			3.8625
2010	4	28	Bellanger			3.8625
2010	5	29	Fonds Baptiste	0	0	9.10859
2010	5	29	Source Matelas			9.10859
2010	5	29	Leger	0	0	9.10859
2010	5	29	Bellanger			9.10859
2010	5	29	Mattheux	14	57	9.10859	0.245614
2010	6	30	Source Matelas			8.19641
2010	6	30	Leger			8.19641
2010	6	30	Fonds Baptiste	0	0	8.19641
2010	6	30	Mattheux	20	79	8.19641	0.253165
2010	6	30	Bellanger			8.19641
2010	7	31	Mattheux	14	81	11.1067	0.17284
2010	7	31	Leger	0	0	11.1067
2010	7	31	Bellanger			11.1067
2010	7	31	Fonds Baptiste			11.1067
2010	7	31	Source Matelas			11.1067
2010	8	32	Fonds Baptiste			10.352
2010	8	32	Leger	0	0	10.352
2010	8	32	Source Matelas			10.352
2010	8	32	Bellanger			10.352
2010	8	32	Mattheux	60	130	10.352	0.461539
2010	9	33	Leger			8.69385
2010	9	33	Mattheux			8.69385
2010	9	33	Bellanger			8.69385
2010	9	33	Fonds Baptiste			8.69385
2010	9	33	Source Matelas			8.69385
2010	10	34	Bellanger			6.59038
2010	10	34	Leger	0	0	6.59038
2010	10	34	Fonds Baptiste			6.59038
2010	10	34	Mattheux			6.59038
2010	10	34	Source Matelas			6.59038
2010	11	35	Leger			10.3068
2010	11	35	Mattheux			10.3068
2010	11	35	Bellanger			10.3068
2010	11	35	Fonds Baptiste			10.3068
2010	11	35	Source Matelas			10.3068
2010	12	36	Source Matelas			1.77482
2010	12	36	Fonds Baptiste			1.77482
2010	12	36	Bellanger			1.77482
2010	12	36	Leger			1.77482
2010	12	36	Mattheux			1.77482
2011	1	37	Leger			2.11682
2011	1	37	Source Matelas			2.11682
2011	1	37	Mattheux			2.11682
2011	1	37	Bellanger			2.11682
2011	1	37	Fonds Baptiste			2.11682
2011	2	38	Source Matelas			2.69342
2011	2	38	Leger			2.69342
2011	2	38	Mattheux			2.69342
2011	2	38	Bellanger			2.69342
2011	2	38	Fonds Baptiste			2.69342
2011	3	39	Fonds Baptiste			1.73708
2011	3	39	Leger			1.73708
2011	3	39	Source Matelas			1.73708
2011	3	39	Bellanger			1.73708
2011	3	39	Mattheux			1.73708
2011	4	40	Fonds Baptiste			6.28467
2011	4	40	Bellanger			6.28467
2011	4	40	Mattheux			6.28467
2011	4	40	Leger			6.28467
2011	4	40	Source Matelas			6.28467
2011	5	41	Leger			5.93868
2011	5	41	Fonds Baptiste			5.93868
2011	5	41	Mattheux			5.93868
2011	5	41	Source Matelas			5.93868
2011	5	41	Bellanger			5.93868
2011	6	42	Mattheux			9.74352
2011	6	42	Fonds Baptiste			9.74352
2011	6	42	Source Matelas			9.74352
2011	6	42	Leger			9.74352
2011	6	42	Bellanger			9.74352
2011	7	43	Fonds Baptiste			8.92086
2011	7	43	Leger			8.92086
2011	7	43	Source Matelas			8.92086
2011	7	43	Bellanger			8.92086
2011	7	43	Mattheux			8.92086
2011	8	44	Source Matelas			8.90262
2011	8	44	Bellanger			8.90262
2011	8	44	Mattheux			8.90262
2011	8	44	Leger			8.90262
2011	8	44	Fonds Baptiste			8.90262
2011	9	45	Fonds Baptiste			9.10436
2011	9	45	Mattheux			9.10436
2011	9	45	Source Matelas			9.10436
2011	9	45	Bellanger			9.10436
2011	9	45	Leger			9.10436
2011	10	46	Source Matelas			6.74873
2011	10	46	Leger	0	0	6.74873
2011	10	46	Bellanger	0	4	6.74873	0
2011	10	46	Mattheux			6.74873
2011	10	46	Fonds Baptiste			6.74873
2011	11	47	Leger	0	0	3.09084
2011	11	47	Mattheux			3.09084
2011	11	47	Source Matelas			3.09084
2011	11	47	Fonds Baptiste			3.09084
2011	11	47	Bellanger	0	0	3.09084
2011	12	48	Source Matelas			1.85032
2011	12	48	Mattheux			1.85032
2011	12	48	Bellanger	1	12	1.85032	0.0833333
2011	12	48	Fonds Baptiste			1.85032
2011	12	48	Leger	0	0	1.85032
2012	1	49	Leger	0	0	2.03911
2012	1	49	Fonds Baptiste			2.03911
2012	1	49	Bellanger	4	9	2.03911	0.444444
2012	1	49	Mattheux			2.03911
2012	1	49	Source Matelas			2.03911
2012	2	50	Leger	0	0	2.37114
2012	2	50	Bellanger	4	8	2.37114	0.5
2012	2	50	Source Matelas			2.37114
2012	2	50	Fonds Baptiste			2.37114
2012	2	50	Mattheux			2.37114
2012	3	51	Bellanger	1	4	5.35445	0.25
2012	3	51	Source Matelas			5.35445
2012	3	51	Fonds Baptiste			5.35445
2012	3	51	Mattheux			5.35445
2012	3	51	Leger	0	0	5.35445
2012	4	52	Source Matelas			8.47732
2012	4	52	Fonds Baptiste			8.47732
2012	4	52	Mattheux			8.47732
2012	4	52	Bellanger	4	9	8.47732	0.444444
2012	4	52	Leger	0	0	8.47732
2012	5	53	Bellanger	6	12	5.1791	0.5
2012	5	53	Fonds Baptiste			5.1791
2012	5	53	Leger	0	0	5.1791
2012	5	53	Source Matelas			5.1791
2012	5	53	Mattheux			5.1791
2012	6	54	Bellanger	4	15	4.1251	0.266667
2012	6	54	Source Matelas			4.1251
2012	6	54	Mattheux			4.1251
2012	6	54	Leger	0	0	4.1251
2012	6	54	Fonds Baptiste			4.1251
2012	7	55	Source Matelas			10.0486
2012	7	55	Bellanger	1	11	10.0486	0.0909091
2012	7	55	Leger	0	0	10.0486
2012	7	55	Mattheux			10.0486
2012	7	55	Fonds Baptiste			10.0486
2012	8	56	Bellanger	0	1	12.96	0
2012	8	56	Mattheux			12.96
2012	8	56	Source Matelas			12.96
2012	8	56	Leger	0	0	12.96
2012	8	56	Fonds Baptiste			12.96
2012	9	57	Fonds Baptiste			7.2225
2012	9	57	Bellanger	0	2	7.2225	0
2012	9	57	Mattheux			7.2225
2012	9	57	Source Matelas			7.2225
2012	9	57	Leger	0	0	7.2225
2012	10	58	Leger	0	0	14.518
2012	10	58	Source Matelas			14.518
2012	10	58	Fonds Baptiste			14.518
2012	10	58	Bellanger			14.518
2012	10	58	Mattheux			14.518
2012	11	59	Fonds Baptiste			3.1389
2012	11	59	Bellanger	0	3	3.1389	0
2012	11	59	Leger	0	0	3.1389
2012	11	59	Mattheux			3.1389
2012	11	59	Source Matelas			3.1389
2012	12	60	Mattheux			2.6759
2012	12	60	Source Matelas			2.6759
2012	12	60	Bellanger	2	7	2.6759	0.285714
2012	12	60	Leger	0	0	2.6759
2012	12	60	Fonds Baptiste			2.6759
2013	1	61	Bellanger	0	2	2.60985	0
2013	1	61	Source Matelas			2.60985
2013	1	61	Fonds Baptiste			2.60985
2013	1	61	Mattheux			2.60985
2013	1	61	Leger	0	0	2.60985
2013	2	62	Mattheux			2.80169
2013	2	62	Fonds Baptiste			2.80169
2013	2	62	Source Matelas			2.80169
2013	2	62	Leger	0	0	2.80169
2013	2	62	Bellanger	0	6	2.80169	0
2013	3	63	Bellanger	0	2	1.98714	0
2013	3	63	Source Matelas			1.98714
2013	3	63	Leger	0	0	1.98714
2013	3	63	Fonds Baptiste			1.98714
2013	3	63	Mattheux			1.98714
2013	4	64	Source Matelas			4.68615
2013	4	64	Mattheux			4.68615
2013	4	64	Bellanger			4.68615
2013	4	64	Fonds Baptiste			4.68615
2013	4	64	Leger	0	0	4.68615
2013	5	65	Source Matelas			6.78516
2013	5	65	Bellanger			6.78516
2013	5	65	Fonds Baptiste			6.78516
2013	5	65	Leger	0	0	6.78516
2013	5	65	Mattheux			6.78516
2013	6	66	Bellanger			7.23559
2013	6	66	Fonds Baptiste			7.23559
2013	6	66	Leger	0	0	7.23559
2013	6	66	Mattheux			7.23559
2013	6	66	Source Matelas			7.23559
2013	7	67	Leger	0	0	6.08141
2013	7	67	Fonds Baptiste			6.08141
2013	7	67	Mattheux			6.08141
2013	7	67	Bellanger	1	11	6.08141	0.0909091
2013	7	67	Source Matelas			6.08141
2013	8	68	Fonds Baptiste			8.07934
2013	8	68	Leger	0	0	8.07934
2013	8	68	Bellanger			8.07934
2013	8	68	Source Matelas	4	10	8.07934	0.4
2013	8	68	Mattheux			8.07934
2013	9	69	Bellanger			11.9234
2013	9	69	Fonds Baptiste			11.9234
2013	9	69	Leger	0	0	11.9234
2013	9	69	Mattheux			11.9234
2013	9	69	Source Matelas			11.9234
2013	10	70	Bellanger	1	12	4.99816	0.0833333
2013	10	70	Source Matelas			4.99816
2013	10	70	Mattheux	1	108	4.99816	0.0092593
2013	10	70	Fonds Baptiste	0	0	4.99816
2013	10	70	Leger	0	0	4.99816
2013	11	71	Fonds Baptiste	0	0	1.86407
2013	11	71	Mattheux	0	144	1.86407	0
2013	11	71	Leger	0	0	1.86407
2013	11	71	Bellanger	1	9	1.86407	0.111111
2013	11	71	Source Matelas	1	5	1.86407	0.2
2013	12	72	Source Matelas	0	0	1.75134
2013	12	72	Fonds Baptiste	0	0	1.75134
2013	12	72	Bellanger	0	8	1.75134	0
2013	12	72	Mattheux	1	67	1.75134	0.0149254
2013	12	72	Leger	0	0	1.75134
2014	1	73	Mattheux	0	87	2.06168	0
2014	1	73	Bellanger	0	10	2.06168	0
2014	1	73	Leger	0	0	2.06168
2014	1	73	Source Matelas	1	11	2.06168	0.0909091
2014	1	73	Fonds Baptiste	0	0	2.06168
2014	2	74	Source Matelas	0	14	3.90099	0
2014	2	74	Fonds Baptiste	0	0	3.90099
2014	2	74	Bellanger	0	13	3.90099	0
2014	2	74	Leger	0	0	3.90099
2014	2	74	Mattheux	0	77	3.90099	0
2014	3	75	Source Matelas	2	19	2.4827	0.105263
2014	3	75	Fonds Baptiste	0	0	2.4827
2014	3	75	Leger	0	0	2.4827
2014	3	75	Mattheux	0	99	2.4827	0
2014	3	75	Bellanger	0	10	2.4827	0
2014	4	76	Mattheux	0	103	4.7594	0
2014	4	76	Fonds Baptiste	0	0	4.7594
2014	4	76	Source Matelas	0	11	4.7594	0
2014	4	76	Leger	0	0	4.7594
2014	4	76	Bellanger	2	14	4.7594	0.142857
2014	5	77	Mattheux	0	165	6.92724	0
2014	5	77	Bellanger	1	24	6.92724	0.0416667
2014	5	77	Leger	0	0	6.92724
2014	5	77	Source Matelas	2	31	6.92724	0.0645161
2014	5	77	Fonds Baptiste	0	0	6.92724
2014	6	78	Leger	0	0	2.28182
2014	6	78	Fonds Baptiste	0	0	2.28182
2014	6	78	Bellanger	0	28	2.28182	0
2014	6	78	Mattheux	0	149	2.28182	0
2014	6	78	Source Matelas	2	37	2.28182	0.0540541
2014	7	79	Leger	0	6	5.68002	0
2014	7	79	Source Matelas	0	41	5.68002	0
2014	7	79	Bellanger	0	7	5.68002	0
2014	7	79	Mattheux	0	61	5.68002	0
2014	7	79	Fonds Baptiste	0	0	5.68002
2014	8	80	Source Matelas	0	18	7.67311	0
2014	8	80	Fonds Baptiste	0	0	7.67311
2014	8	80	Leger	0	2	7.67311	0
2014	8	80	Mattheux	0	78	7.67311	0
2014	8	80	Bellanger	0	4	7.67311	0
2014	9	81	Source Matelas	0	52	9.59081	0
2014	9	81	Fonds Baptiste	0	0	9.59081
2014	9	81	Mattheux	0	77	9.59081	0
2014	9	81	Leger	0	0	9.59081
2014	9	81	Bellanger	0	4	9.59081	0
2014	10	82	Bellanger	0	10	6.40743	0
2014	10	82	Fonds Baptiste	0	0	6.40743
2014	10	82	Mattheux	0	60	6.40743	0
2014	10	82	Source Matelas	0	72	6.40743	0
2014	10	82	Leger			6.40743
2014	11	83	Source Matelas	1	81	5.29669	0.0123457
2014	11	83	Bellanger	0	10	5.29669	0
2014	11	83	Leger			5.29669
2014	11	83	Fonds Baptiste	0	0	5.29669
2014	11	83	Mattheux	2	70	5.29669	0.0285714
2014	12	84	Fonds Baptiste	0	0	1.32221
2014	12	84	Source Matelas	0	57	1.32221	0
2014	12	84	Mattheux	0	68	1.32221	0
2014	12	84	Leger			1.32221
2014	12	84	Bellanger	0	10	1.32221	0
2015	1	85	Source Matelas	1	25	3.19147	0.04
2015	1	85	Fonds Baptiste	0	0	3.19147
2015	1	85	Bellanger	0	6	3.19147	0
2015	1	85	Mattheux	15	47	3.19147	0.319149
2015	1	85	Leger			3.19147
2015	2	86	Fonds Baptiste	0	0	3.47637
2015	2	86	Source Matelas	3	29	3.47637	0.103448
2015	2	86	Bellanger	0	4	3.47637	0
2015	2	86	Mattheux	0	46	3.47637	0
2015	2	86	Leger	0	0	3.47637
2015	3	87	Mattheux	0	76	2.98978	0
2015	3	87	Leger	0	1	2.98978	0
2015	3	87	Bellanger	0	5	2.98978	0
2015	3	87	Fonds Baptiste	0	0	2.98978
2015	3	87	Source Matelas	5	56	2.98978	0.0892857
2015	4	88	Fonds Baptiste	0	0	3.45691
2015	4	88	Leger	0	0	3.45691
2015	4	88	Source Matelas	3	56	3.45691	0.0535714
2015	4	88	Bellanger	0	4	3.45691	0
2015	4	88	Mattheux	0	84	3.45691	0
2015	5	89	Fonds Baptiste	0	0	4.38662
2015	5	89	Leger	0	0	4.38662
2015	5	89	Bellanger	0	5	4.38662	0
2015	5	89	Mattheux	0	48	4.38662	0
2015	5	89	Source Matelas	0	48	4.38662	0
2015	6	90	Fonds Baptiste	0	0	3.16145
2015	6	90	Source Matelas	0	70	3.16145	0
2015	6	90	Mattheux	1	48	3.16145	0.0208333
2015	6	90	Bellanger	0	9	3.16145	0
2015	6	90	Leger	0	0	3.16145
2015	7	91	Mattheux	0	145	4.84625	0
2015	7	91	Fonds Baptiste	0	0	4.84625
2015	7	91	Source Matelas	1	82	4.84625	0.0121951
2015	7	91	Bellanger	0	4	4.84625	0
2015	7	91	Leger	0	2	4.84625	0
2015	8	92	Fonds Baptiste	0	10	9.01169	0
2015	8	92	Mattheux	0	49	9.01169	0
2015	8	92	Source Matelas	0	44	9.01169	0
2015	8	92	Bellanger	0	3	9.01169	0
2015	8	92	Leger	0	2	9.01169	0
2015	9	93	Leger	0	1	9.3858	0
2015	9	93	Mattheux	0	50	9.3858	0
2015	9	93	Source Matelas	0	74	9.3858	0
2015	9	93	Fonds Baptiste	0	5	9.3858	0
2015	9	93	Bellanger	0	19	9.3858	0
2015	10	94	Fonds Baptiste	0	0	7.13848
2015	10	94	Mattheux	0	44	7.13848	0
2015	10	94	Source Matelas	1	101	7.13848	0.009901
2015	10	94	Bellanger	0	5	7.13848	0
2015	10	94	Leger	0	0	7.13848
2015	11	95	Bellanger	0	6	5.62799	0
2015	11	95	Leger	0	2	5.62799	0
2015	11	95	Mattheux	2	77	5.62799	0.025974
2015	11	95	Fonds Baptiste	0	7	5.62799	0
2015	11	95	Source Matelas	0	52	5.62799	0
2015	12	96	Mattheux	0	71	4.77994	0
2015	12	96	Source Matelas	1	58	4.77994	0.0172414
2015	12	96	Fonds Baptiste	0	6	4.77994	0
2015	12	96	Bellanger	0	9	4.77994	0
2015	12	96	Leger	0	0	4.77994
2016	1	97	Bellanger	0	10	2.20932	0
2016	1	97	Fonds Baptiste	0	0	2.20932
2016	1	97	Mattheux	0	67	2.20932	0
2016	1	97	Leger	0	1	2.20932	0
2016	1	97	Source Matelas	0	60	2.20932	0
2016	2	98	Bellanger	0	5	2.42056	0
2016	2	98	Mattheux	0	94	2.42056	0
2016	2	98	Leger			2.42056
2016	2	98	Fonds Baptiste	0	1	2.42056	0
2016	2	98	Source Matelas	0	16	2.42056	0
2016	3	99	Source Matelas	0	27	2.67007	0
2016	3	99	Fonds Baptiste	0	4	2.67007	0
2016	3	99	Mattheux	0	4	2.67007	0
2016	3	99	Bellanger	1	15	2.67007	0.0666667
2016	3	99	Leger	0	2	2.67007	0
2016	4	100	Leger	0	2	5.37282	0
2016	4	100	Fonds Baptiste	0	0	5.37282
2016	4	100	Source Matelas	0	0	5.37282
2016	4	100	Mattheux	0	20	5.37282	0
2016	4	100	Bellanger	0	14	5.37282	0
2016	5	101	Leger	4	4	8.32441	1
2016	5	101	Mattheux	0	0	8.32441
2016	5	101	Fonds Baptiste	0	13	8.32441	0
2016	5	101	Bellanger	0	20	8.32441	0
2016	5	101	Source Matelas	4	87	8.32441	0.045977
2016	6	102	Leger	0	0	5.21246
2016	6	102	Bellanger	1	26	5.21246	0.0384615
2016	6	102	Source Matelas	8	133	5.21246	0.0601504
2016	6	102	Mattheux	1	74	5.21246	0.0135135
2016	6	102	Fonds Baptiste	1	39	5.21246	0.025641
2016	7	103	Mattheux	0	78	7.00669	0
2016	7	103	Source Matelas	0	0	7.00669
2016	7	103	Bellanger	1	11	7.00669	0.0909091
2016	7	103	Leger	0	0	7.00669
2016	7	103	Fonds Baptiste	0	13	7.00669	0
2016	8	104	Leger	0	1	8.10304	0
2016	8	104	Bellanger	0	10	8.10304	0
2016	8	104	Fonds Baptiste	0	0	8.10304
2016	8	104	Source Matelas	0	0	8.10304
2016	8	104	Mattheux	0	62	8.10304	0
2016	9	105	Bellanger	2	20	8.93971	0.1
2016	9	105	Mattheux	0	73	8.93971	0
2016	9	105	Fonds Baptiste	0	8	8.93971	0
2016	9	105	Leger	0	0	8.93971
2016	9	105	Source Matelas	3	25	8.93971	0.12
2016	10	106	Fonds Baptiste	0	0	15.0116
2016	10	106	Bellanger	1	26	15.0116	0.0384615
2016	10	106	Source Matelas	3	89	15.0116	0.0337079
2016	10	106	Mattheux	0	41	15.0116	0
2016	10	106	Leger	0	2	15.0116	0
2016	11	107	Mattheux	4	146	5.54991	0.0273973
2016	11	107	Bellanger	0	0	5.54991
2016	11	107	Fonds Baptiste	0	0	5.54991
2016	11	107	Leger	0	0	5.54991
2016	11	107	Source Matelas	1	86	5.54991	0.0116279
2016	12	108	Fonds Baptiste	0	18	2.22979	0
2016	12	108	Source Matelas	1	50	2.22979	0.02
2016	12	108	Bellanger	0	16	2.22979	0
2016	12	108	Leger			2.22979
2016	12	108	Mattheux	2	90	2.22979	0.0222222
